# Supplementary material for: Comparison of Early Oral Feeding With Traditional Oral Feeding After Total Gastrectomy for Gastric Cancer: A Propensity Score Matching Analysis
Source: Front Oncol. 2019 Nov 7;9:1194. doi: 10.3389/fonc.2019.01194 (PMC6854017; doi:10.3389/fonc.2019.01194)
Supplement: Supplementary file 2 [file Table_2.XLSX]

## Sheet: Binary Outcome - McNemar
Sensitivity Analysis for McNemar's Test: Simplied Formula
Section 4.3.2. of Rosenbaum PR (2002) Observational Studies, 2nd Edition.
INSERT VALUES (IN RED) IN CELLS HIGHLIGHTED IN YELLOW.
Two-By-Two Table	Treated, outcome = Yes	Treated, outcome = No
Control, outcome = Yes	2	17	19
Control, outcome = No	30	227	257
	32	244	276
Computed Summaries
# of Pairs	276	# of matched pairs (overall)
# of Discordant Pairs	47	# of matched pairs in which exactly one has the outcome
Test Statistic	30	# of discordant pairs where Treated has outcome
Sensitivity Analysis
Gamma Values	2-tail P value (lower bound)	2-tail P value (upper bound)	P+	P-
1	#N/A	#N/A	0.5	0.5
1.5	0	3.26406e-14	0.4	0.6
2	0	5.57535e-10	0.333333	0.666667
2.5	0	2.29826e-07	0.285714	0.714286
3	0	1.26539e-05	0.25	0.75
3.5	0	0.000209212	0.222222	0.777778
4	0	0.00160089	0.2	0.8
4.5	0	0.00728984	0.181818	0.818182
5	0	0.0230797	0.166667	0.833333
5.5	0	0.0562103	0.153846	0.846154
6	0	0.112763	0.142857	0.857143
Insert Gamma Value Below	2-tail P value (lower bound)	2-tail P value (upper bound)	P+	P-
5.472	#N/A	#N/A	0.154512	0.845488
Stop when value for the upper bound of the P value (cell C29) is just below desired two-tailed significance level
